# Supplementary material for: Response of miR156-SPL Module during the Red Peel Coloration of Bagging-Treated Chinese Sand Pear (Pyrus pyrifolia Nakai)
Source: Front Physiol. 2017 Aug 7;8:550. doi: 10.3389/fphys.2017.00550 (PMC5545762; doi:10.3389/fphys.2017.00550)
Supplement: Supplementary Table S1 — Sequences of primers used to clone PpSPLs. [file DataSheet1.XLSX]

## Sheet: Table S1
Table S1. Sequences of primers used to clone PpSPLs
Full-length gene clone primer	Forward primer (5'to 3')	Reverse primer (5'to 3')
PpSPL1	ATGGAATCTTGGAGCTGTATTTCT	TTACTGCTTCGCCTGCATGGATTG
PpSPL2	ATGGAAATTCAACCACCGCTGCCC	CTAAAATTTGTCAAATAAACATCT
PpSPL3	ATGGAAACCGCCGGCGGCCAAGTT	TTAAATTGTGCCGTAACCCAAATT
PpSPL4	ATGGAAGATGGATCAAGGGGCAAG	TCAGGAATAATTTGAATTCTGAAA
PpSPL5	ATGGAGTGGAATGAAAAACCTCCT	TCAACTGAATTGGTTTGGGTTATA
PpSPL6	ATGGACATGTTAAGCCATGATGTT	TTAGACCACACTAGTTCCCTGAAA
PpSPL7	ATGCTGGACTACGAATGGGGAAAC	TTAACCAACTTGAGAAAAAAAGTG
PpSPL8	ATGGAGGGCAAGAACTTTGAAGGA	TTATCTGATCTGGCAATGCTTGGA
PpSPL9	ATGGGCTCGAGTTCTATGACCGAG	TTAAAGTGACCAGTTCATCTGCTG
PpSPL10	ATGGAATCTTGGAGCTGTATTTCT	TTACTGCTTCGCCTGCATGGATTG
PpSPL11	ATGGAGGGGATGAGTAAATTGGAC	TTATTTGATTTGGAAGTGCTTGTG
PpSPL12	ATGGAGTCTTGGAGTTTTGGTTCA	TCACATTGTTGCTTGCACGCCCGT
PpSPL13	ATGGATATGGGCTCGAGCTCTATG	TTAAAGCGACCAGTGCATCTGCTG
PpSPL14	ATGGACTGGAACTTGAAAGCAGCT	CTACTGCCAATGAAATGGAGGTGT
PpSPL15	ATGGACTGGAACTTGAAAGCAGCT	CTACTGCCAATGAAAAGGAAGTGT
PpSPL16	ATGGAGTCTGAATTCGGAGGAATG	TTAGCTTGAACCAAACTTCAAGTG
PpSPL17	ATGGAGGCTTTCGGAGGCGGATCT	TTAGCTAGTTCCATACTTCAAGCG
PpSPL18	ATGGAGTGGGACTTCAAGGACAGC	TCAGTTGTTCGAAAAGCCATCAGG
PpSPL19	ATGGAGGGCAAGAACTTTGAAGGA	TTATCTGATCTGGCAATGCTTGGA
Clontech-5'-RACE primer	Primer (5'-3')
PpSPL9	GAGGTTGCAACATGAGGGGTTGGTT

## Sheet: Table S2
Table S2. Primers for Q-PCR analysis of anthocyanin biosynthetic and regulatory genes
Gene	GenBank accession number	Forward primer (5'to 3')	Reverse primer (5'to 3')	Product size (bp)
PpPAL	GU390550	TCTGCCAGGGAAAGATTATCG	TGAAGTTGAATGGAATGGAATGC	124
PpCHS	GU390543	GGGTGTACTCTTCGGATTTGG	AAAGGCGGAAACAATACATATACG	132
PpCHI	GU390544	GAACGGGTGCAAGGAATCTA	AACAGGAGTCCCTCCCAAGT	98
PpF3H	GU390545	GGAGAAAGACAAAGTGGAGATAAAGC	ACAAGAAGTGGAAAGGCAAAGTTAC	123
PpDFR	GU390547	ACTGAGGCTGCTGAGGAGAG	TCAAATCCAAGCTGGTAAATGT	132
PpANS	GU390546	AGTTGTTCAGGAAAAGCCAAGAGG	ACAAAGCAGGCAGATAGGAGTAGC	189
PpUFGT	JN870846	GGTCAAACAACTGGCAGTAGAG	TGTCCGCCCGTAGATGGTA	187
PpMYB10	GU253310	CAGCAGAAGATTTAAGTACGCCATC	TTCTAACAAGGTCTCCCACCAATC	80
PpbHLH3	XM_009358494	TATGGTGACGGGGACTTCTC	CCACCGTGGTCTCAATTCTT	137
PpbHLH33	HM622265	CTGATAGAGATGAGATGCCCTTACC	GGATGGATGATTGGACCGAGTG	103
PpWD40	XM_009353639	ACGGTTCGTCTAATCCAACG	TCAAACACGAGGGCATAACA	80
PpACTIN	JN684184	CCATCCAGGCTGTTCTCTC	GCAAGGTCCAGACGAAGG	139

## Sheet: Table S3
Table S3. Primers for Q-PCR analysis of PpSPLs
Gene	Forward primer (5'to 3')	Reverse primer (5'to 3')	Product size (bp)
PpSPL1	TCAGACTCTGGCTGTGCTCT	AAGTTATGGCTGGCTGGTAT	113
PpSPL2	CCCAAAAGGATGCAAGAAAA	ATATTGGCCAACCATTGGAA	178
PpSPL3	TTCATCTTCCCCTCCTGTTG	CTGCCCTCTTTGCTTACCAG	96
PpSPL4	AATGTGGGAGTGCGGGATGA	CTTGCCCTGGCAGTGGAGGT	84
PpSPL5	AGGTGCTGAGGAATCTATGA	CTGTTGAGGCGAGTTGTTAT	157
PpSPL6	ACTCAGTTGAACCCCACCAG	CCCTGAAAGGAGTTCCACAA	196
PpSPL7	CCCATTCCAAGCACTACCACC	GCAGAATCGCTGAGTCAACCC	95
PpSPL8	TAGAGGATGACTACTCGGATGAA	CCGCTTGACAAGACGGTTGC	162
PpSPL9	CCAATCACTTTCCGACCACT	TGTGTCCGAGTTCCATGTGT	180
PpSPL10	AATTCTGGAGCTCGGAGTCA	TACTTGTTGGAGCTGCGATG	186
PpSPL11	TTGGACTCGGACAAGCAGAT	ACACCGTCTCATTGCACCTC	162
PpSPL12	TGATAGCAGAGGTGGGCAGAA	GGACTTGGCAGGTTGGAGCA	110
PpSPL13	GAGAATGCGTCACAGTAGTCG	AAGTGGTCGGAAAGTGATTG	180
PpSPL14	AAATATCGTAAACCCTACCTGG	TGAGAATTGCTTTCCTCCCT	157
PpSPL15	TTCCGGAGGAATTTGATGAG	TGACATTGGTGGAGGGGTAT	180
PpSPL16	TTGACCATGATTGGTGTGCT	GCCATTTCTTCGAACAGCTC	140
PpSPL17	AACCTTTCTTGTGCCACCAC	CTCGGCCAGTAACATTTGGT	163
PpSPL18	GGGGTCCAGCATCTCACAAC	GCAACCGTCAACCAAGCATA	169
PpSPL19	AGAGGATGACTACTCGGACGAA	CGCTTGACAAGATGGCTGTG	160

## Sheet: Table S4
Table S4. qRT-PCR primer sequences used to amplify miR156
MiRNA	Primer (5'-3')
Primer-F
miR156	TGACAGAAGAGAGTGAGCAC
Pyr-5s	GAAAGATGCCAATTCATGCG
5S rRNAs was used as an internal control.

## Sheet: Table S5
Table S5. Primers for yeast two-hybrid
Gene	Forward primer (5'to 3')	Reverse primer (5'to 3')
PpMYB10-BD	CATGGAGGCCGAATTCATGGAGGGATATAACGTTAACTTG	GCAGGTCGACGGATCCCTATTCTTCTTTTGAATGATTCCA
PpbHLH3-BD	CATGGAGGCCGAATTCATGGCTGCACCGCCGCCAAGCAGC	GCAGGTCGACGGATCCTTAAGAGTCAGATTGGGGTATAAT
PpWD40-BD	CATGGAGGCCGAATTCATGGAGAACTCTACGCAAGAATCG	GCAGGTCGACGGATCCTCAAACCTTCAAAAGCTGCATCTT
PpSPL5-BD	CATGGAGGCCGAATTCATGGAGTGGAATGAAAAACCTCCT	GCAGGTCGACGGATCCTCAACTGAATTGGTTTGGGTTATA
PpSPL7-BD	CATGGAGGCCGAATTCATGCTGGACTACGAATGGGGAAAC	GCAGGTCGACGGATCCTTAACCAACTTGAGAAAAAAAGTG
PpSPL10-BD	CATGGAGGCCGAATTCATGGAATCTTGGAGCTGTATTTCT	GCAGGTCGACGGATCCTTACTGCTTCGCCTGCATGGATTG
PpSPL13-BD	CATGGAGGCCGAATTCATGGATATGGGCTCGAGCTCTATG	GCAGGTCGACGGATCCTTAAAGCGACCAGTGCATCTGCTG
PpSPL16-BD	CATGGAGGCCGAATTCATGGAGTCTGAATTCGGAGGAATG	GCAGGTCGACGGATCCTTAGCTTGAACCAAACTTCAAGTG
PpSPL17-BD	CATGGAGGCCGAATTCATGGAGGCTTTCGGAGGCGGATCT	GCAGGTCGACGGATCCTTAGCTAGTTCCATACTTCAAGCG
PpMYB10-AD	GGAGGCCAGTGAATTCATGGAGGGATATAACGTTAACTTG	CGAGCTCGATGGATCCCTATTCTTCTTTTGAATGATTCCA
PpbHLH3-AD	GGAGGCCAGTGAATTCATGGCTGCACCGCCGCCAAGCAGC	CGAGCTCGATGGATCCTTAAGAGTCAGATTGGGGTATAAT
PpbHLH33-AD	GGAGGCCAGTGAATTCATGGCTCAGAACCATGAGAGGGTG	CGAGCTCGATGGATCCTCAGCACTTACCAGCAATTTTCCA
PpWD40-AD	GGAGGCCAGTGAATTCATGGAGAACTCTACGCAAGAATCG	CGAGCTCGATGGATCCTCAAACCTTCAAAAGCTGCATCTT

## Sheet: Table S6
Table S6. Distribution of sequencing reads from the library in pear
RNA class	Counts	Percentage of total
Raw reads	13954538	1
Number of reads removed due to 3ADTa not found	458332	0.033
Number of reads removed due to <17 bases after 3ADT cut	2700359	0.194
Number of reads removed due to >25 bases after 3ADT cut	856945	0.061
Junk reads	23342	0.002
Number of mappable reads	9915560	0.711
a, 3ADT is the 3’ adaptor.

## Sheet: Table S7
Table S7 Detailed list of homologous sequences for known miRNAs
MiRNA ID	Matching contigs	type	start	end	Sequence	len	Pre-miRNA ID	Raw reads
Conserved miRNAs
pyr-miR1511a-3p	scaffold3.0	3'	773857	773973	ACCTAGCTCTGATACCATAAA	21	mdm-MiR1511	3670
pyr-miR1511a-5p	scaffold3.0	5'	773857	773973	TGTGGTGTCAGGACTATGTTA	21	mdm-MiR1511	47
pyr-miR156b	scaffold3.0	5'	1965098	1965198	TGACAGAAGAGAGTGAGCAC	20	mdm-MiR156o	47.5556
pyr-miR156n	scaffold3.0	5'	1985645	1985764	TGACAGAAGAGAGTGAGCAC	20	mdm-MiR156m	47.5556
pyr-miR156ac	scaffold398.0	5'	346240	346339	TGACAGAAGAGAGTGAGCAC	20	mdm-MiR156b	47.5556
pyr-miR156j	scaffold398.0	5'	363049	363142	TGACAGAAGAGAGTGAGCAC	20	mdm-MiR156i	47.5556
pyr-miR156sb	scaffold64.0	5'	452420	452526	TGACAGAAGAGAGTGAGCAC	20	mdm-MiR156d	47.5556
pyr-miR156g	scaffold3.0	5'	2868086	2868223	TTGACAGAAGAGAGTGAGCAC	21	mdm-MiR156n	363.806
pyr-miR156a	scaffold349.0	5'	64870	65079	TTGACAGAAGAGAGTGAGCAC	21	mdm-MiR156k	363.806
pyr-miR156s	scaffold64.0	5'	400437	400530	TTGACAGAAGAGAGTGAGCAC	21	mdm-MiR156j	363.806
pyr-miR156sa	scaffold64.0	5'	439171	439260	TTGACAGAAGAGAGTGAGCAC	21	mdm-MiR156a	363.806
pyr-miR156bc	scaffold30.0	5'	1250854	1251033	TTGACAGAAGATAGAGAGCAC	21	mdm-MiR156ab	13.5
pyr-miR156bd	scaffold82.0	5'	704046	704299	TTGACAGAAGATAGAGAGCAC	21	mdm-MiR156ac	13.5
pyr-miR156m	scaffold30.0	5'	1250783	1251043	CTGACAGAAGATAGAGAGCAC	21	mdm-MiR156aa	13.5
pyr-miR156bc-3p	scaffold30.0	3'	1250854	1251033	GCTCTCTATGCTTCTGTCATC	21	mdm-MiR156ab	72.5
pyr-miR156bd-3p	scaffold82.0	3'	704046	704299	GCTCTCTATGCTTCTGTCATC	21	mdm-MiR156ac	71.5
pyr-miR156sd	scaffold94.0	5'	516124	516237	TGACAGAAGAAAGTGAGCA	19	mdm-MiR156ad	1
pyr-miR156s-3p	scaffold64.0	3'	400437	400530	GCTCACCTCTCTCTCTGTCAGC	22	mdm-MiR156c	36
pyr-miR156sa-3p	scaffold64.0	3'	439171	439260	GCTCACTTCTCTCTCCGTCAGC	22	mdm-MiR156e	19
pyr-miR156a-3p	scaffold349.0	3'	64870	65079	GCTCATGTCTCTTTCTGTCAGC	22	mdm-MiR156f	6
pyr-miR156ba-3p	scaffold3.0	3'	2868086	2868223	GCTCATGTCTCTTTCTGTCAGC	22	mdm-MiR156n	6
pyr-miR156n-3p	scaffold3.0	3'	1985645	1985764	GCTTTGTGTGCTTACTCTC	19	mdm-MiR156m	6
pyr-miR156c	scaffold1045.0	5'	15405	15497	TTGACAGAAGAGAGAGAGCAC	21	mdm-MiR156u	424
pyr-miR156c-3p	scaffold1045.0	3'	15405	15497	ACTCTCTTTTCTTCTGTCATC	21	mdm-MiR156w	5
pyr-miR159ca-3p	scaffold313.0	3'	103975	104143	CTTGGATTGAAGGGAGCTCC	20	mdm-MiR159a	445
pyr-miR159ca-5p	scaffold313.0	5'	103975	104143	AGCTCCTTTTGATTCAAAAGC	21	mdm-MiR159a	4
pyr-miR160f-5p	scaffold32.0	5'	439522	439609	TGCCTGGCTCCCTGTATGCCA	21	mdm-MiR160b	34.5
pyr-miR160i	scaffold330.0	5'	65804	65893	TGCCTGGCTCCCTGTATGCCA	21	mdm-MiR160c	34.5
pyr-miR160f-3p	scaffold32.0	3'	439522	439609	GCGTACGAGGAGCCAAGCATA	21	mdm-MiR160a	14
pyr-miR162	scaffold14.0	3'	577490	577584	TCGATAAACCTCTGCATCCAG	21	mdm-MiR162a	2115
pyr-miR162-3p	scaffold30.0	3'	516196	516289	TCGATAAACCTCTGCATCCAG	21	mdm-MiR162b	2115
pyr-miR162-5p	scaffold14.0	5'	577490	577584	GGAGGCAGCGGTTCATCGATC	21	mdm-MiR162a	115.5
pyr-miR162a-5p	scaffold30.0	5'	516196	516289	GGAGGCAGCGGTTCATCGATC	21	mdm-MiR162b	115.5
pyr-miR164a	scaffold335.0	5'	262669	262772	TGGAGAAGCAGGGCACGTGCC	21	mdm-MiR164a	567.333
pyr-miR164c	scaffold424.0	5'	81670	81786	TGGAGAAGCAGGGCACGTGCA	21	mdm-MiR164c	59496.8
pyr-miR164ac	scaffold483.0	5'	300911	301043	TGGAGAAGCAGGGCACGTGCA	21	mdm-MiR164d	59496.8
pyr-miR164ac-3p	scaffold483.0	3'	300911	301043	CACGTGCTCCCCTTCTCCAAC	21	mdm-MiR164d	11
pyr-miR166e	scaffold144.0	3'	774935	775118	TCGGACCAGGCTTCATTCCCC	21	mdm-MiR166g	100973
pyr-miR166f	scaffold157.0	3'	365677	365773	TCGGACCAGGCTTCATTCCCC	21	mdm-MiR166c	100973
pyr-miR166bd	scaffold200.0	3'	628638	628805	TCGGACCAGGCTTCATTCCCC	21	mdm-MiR166d	100973
pyr-miR166a	scaffold274.0	3'	141437	141533	TCGGACCAGGCTTCATTCCCC	21	mdm-MiR166b	100973
pyr-miR166i	scaffold275.0	3'	393006	393181	TCGGACCAGGCTTCATTCCCC	21	mdm-MiR166a	100973
pyr-miR166j-3p	scaffold67.0	3'	1032900	1033063	TCGGACCAGGCTTCATTCCCC	21	mdm-MiR166h	100973
pyr-miR166f	scaffold144.0	5'	774935	775118	GGAATGTTGTCTGGCTCGAGG	21	mdm-MiR166g	1441.08
pyr-miR166h	scaffold275.0	5'	393006	393181	GGAATGTTGTCTGGCTCGAGG	21	mdm-MiR166a	1441.58
pyr-miR166j-5p	scaffold67.0	5'	1032900	1033063	GGAATGTTGTCTGGCTCGAGG	21	mdm-MiR166h	1392.08
pyr-miR166f-3p	scaffold157.0	5'	365677	365773	GGAATGTTGTCTGGTTCGAGA	21	mdm-MiR166c	28
pyr-miR166d-5p	scaffold200.0	5'	628638	628805	GGAATGTTGTTTGGCTCGAGG	21	mdm-MiR166d	1.25
pyr-miR166a-5p	scaffold274.0	5'	141437	141533	GGAATGCTGTCTGGTTCGAGA	21	mdm-MiR166f	3
pyr-miR167d	scaffold120.0	5'	419136	419373	TGAAGCTGCCAGCATGATCTA	21	mdm-MiR167g	40.3333
pyr-miR167a-5p	scaffold198.0	5'	211394	211498	TGAAGCTGCCAGCATGATCTA	21	mdm-MiR167c	40.3333
pyr-miR167ab-5p	scaffold198.0	5'	216247	216370	TGAAGCTGCCAGCATGATCTA	21	mdm-MiR167b	40.3333
pyr-miR167d-3p	scaffold120.0	3'	419136	419373	GATCATGTGGTAGCTTCACC	20	mdm-MiR167g	16
pyr-miR167a	scaffold198.0	3'	211394	211498	GATCATGTGGTAGCTTCACC	20	mdm-MiR167d	15
pyr-miR167b-3p	scaffold198.0	3'	216247	216370	GGTCATGCTCTGACAGCTTCACT	23	mdm-MiR167b	15
pyr-miR167ac-3p	scaffold218.0	3'	189213	189347	AGATCATCTGGCAGTTTCACC	21	mdm-MiR167j	2.5
pyr-miR167ab	scaffold284.0	3'	305406	305511	AGATCATCTGGCAGTTTCACC	21	mdm-MiR167a	2.5
pyr-miR167ac-5p	scaffold218.0	5'	189213	189347	TGAAGCTGCCAGCATGATC	19	mdm-MiR167j	17.5
pyr-miR167c	scaffold284.0	5'	305406	305511	TGAAGCTGCCAGCATGATC	19	mdm-MiR167a	17.5
pyr-miR168a-5p	scaffold427.0	5'	352620	352760	TCGCTTGGTGCAGGTCGGGAA	21	mdm-MiR168a	3759
pyr-miR168a-3p	scaffold427.0	3'	352620	352760	CCCGCCTTGCATCAACTGAAT	21	mdm-MiR168a	2672
pyr-miR169d	scaffold432.0	5'	23479	23668	TAGCCGAGGATGATTTGCCTGC	22	mdm-MiR169b	560
pyr-miR171m	scaffold27.0	3'	802856	802946	TTGAGCCGCGTCAATATCTCC	21	mdm-MiR171a	1121
pyr-miR171a	scaffold113.0	3'	537102	537200	TTGAGCCGCGCCAATATCACT	21	mdm-MiR171j	12
pyr-miR171k-5p	scaffold113.0	5'	537102	537200	CGATGTTGGTGAGGTTCAATC	21	mdm-MiR171k	3
pyr-miR171b	scaffold122.0	5'	770856	770974	TCACTCAGAGAAGAAGACTGCTTA	24	mdm-MiR171d	1
pyr-miR171i	scaffold20.0	5'	659959	660113	TGTGATATTGGTTCTGGCTCATA	23	mdm-MiR171i	538
pyr-miR171i	scaffold20.0	3'	659959	660113	AGCCGAACCAATATCACTCTT	21	mdm-MiR171i	70
pyr-miR171ca	scaffold263.0	3'	225090	225168	TGATTGAGCCGTGCCAATATC	21	mdm-MiR171h	13.1667
pyr-miR171f	scaffold27.0	3'	729749	729850	TGATTGAGCCGTGCCAATATC	21	mdm-MiR171f	20.6667
pyr-miR171c	scaffold74.0	3'	238061	238141	TGATTGAGCCGTGCCAATATC	21	mdm-MiR171g	13.1667
pyr-miR171m-5p	scaffold27.0	5'	802856	802946	GTGGCTAATATCGGAGACTTAACC	24	mdm-MiR171b	2
pyr-miR171f-5p	scaffold27.0	5'	729749	729850	ATATTGGTCCGGTTCAATAAGA	22	mdm-MiR171f	1
pyr-miR171c-5p	scaffold74.0	5'	238061	238141	GGATGTTGGTACGGTTCAATC	21	mdm-MiR171n	4
pyr-miR172f	scaffold150.0	3'	22088	22192	AGAATCTTGATGATGCTGCAT	21	mdm-MiR172g	41.5833
pyr-miR172ca-3p	scaffold58.0	3'	1140547	1140660	AGAATCTTGATGATGCTGCAG	21	mdm-MiR172a	41.5833
pyr-miR172b-5p	scaffold118.0	5'	272136	272316	GCAGCATCATCAAGATTC	18	mdm-MiR172l	3.5
pyr-miR172a-5p	scaffold173.0	5'	184830	184961	GCAGCATCATCAAGATTC	18	mdm-MiR172d	2
pyr-miR172e	scaffold286.0	5'	166489	166669	GCAGCATCATCAAGATTC	18	mdm-MiR172i	3.5
pyr-miR172b	scaffold118.0	3'	272136	272316	GGGAATCTTGATGATGCTGCA	21	mdm-MiR172l	1.33333
pyr-miR172	scaffold16.0	3'	268028	268142	AGAATCTTGATGATGCTGCAG	21	mdm-MiR172b	41.5833
pyr-miR172a	scaffold173.0	3'	184830	184961	AGAATCTTGATGATGCTGCAT	21	mdm-MiR172d	41.5833
pyr-miR172g	scaffold286.0	3'	166489	166669	GGAATCTTGATGATGCTGCAT	21	mdm-MiR172i	16
pyr-miR172ca-5p	scaffold58.0	5'	1140547	1140660	GGAGCATCATCAAGATTCACA	21	mdm-MiR172c	21
pyr-miR2111ba	scaffold70.0	5'	350355	350449	AATCTGCATCCTGAGGTTTAGATC	24	mdm-MiR2111a	9.5
pyr-miR2111bc	scaffold342.0	5'	131788	131897	AATCTGCATCCTGAGGTTTAGATC	24	mdm-MiR2111b	9.5
pyr-miR2111a	scaffold70.0	3'	350355	350449	TCCTTGGGATGCAGATTACCT	21	mdm-MiR2111a	3
pyr-miR2118a	scaffold2.0	3'	3510151	3510300	CTACCGATGCCACTAAGTCCCA	22	mdm-MiR2118a	1368.5
pyr-miR2118b	scaffold48.0	3'	697003	697111	CTACCGATGCCACTAAGTCCCA	22	mdm-MiR2118c	1368.5
pyr-miR2118a-5p	scaffold2.0	5'	3510151	3510300	TGGACTTAGTTGCTCGGTGAGA	22	mdm-MiR2118a	3
pyr-miR2118b-5p	scaffold48.0	5'	697003	697111	GGACTTAGTTGCTCGGTGAGA	21	mdm-MiR2118b	57
pyr-miR319	scaffold389.0	3'	78095	78287	TTGGACTGAAGGGAGCTCCC	20	mdm-MiR319a	749.5
pyr-miR319a	scaffold431.0	3'	325619	325811	TTGGACTGAAGGGAGCTCCC	20	mdm-MiR319b	749.5
pyr-miR319a-5p	scaffold431.0	5'	325619	325811	GAGCTTTCTTCAGTCCACT	19	mdm-MiR319b	12.5
pyr-miR319d-3p	scaffold48.0	3'	494102	494277	TTGGACTGAAGGGAGCTCCT	20	mdm-MiR319c	52
pyr-miR3627b	scaffold422.0	3'	332830	332910	GTTGCCATCTCTTCTGTGACC	21	mdm-MiR3627a	1
pyr-miR3627c	scaffold422.0	5'	326109	326195	TCGCAGGAGAGATGGCACTA	20	mdm-MiR3627b	15.5
pyr-miR3627a	scaffold422.0	5'	332830	332910	TCGCAGGAGAGATGGCACTA	20	mdm-MiR3627a	15.5
pyr-miR390c-5p	scaffold2.0	5'	1714033	1714161	AAGCTCAGGAGGGATAGCGCC	21	mdm-MiR390d	5.66667
pyr-miR390b	scaffold235.0	5'	31921	32023	AAGCTCAGGAGGGATAGCGCC	21	mdm-MiR390e	5.66667
pyr-miR390	scaffold699.0	5'	113702	113826	AAGCTCAGGAGGGATAGCGCC	21	mdm-MiR390a	5.66667
pyr-miR390-3p	scaffold699.0	3'	113702	113826	CTATCCATCCTGAGTTTCATGGCA	24	mdm-MiR390a	1.5
pyr-miR390c-3p	scaffold2.0	3'	1714033	1714161	CTATCCATCCTGAGTTTCATGGCA	24	mdm-MiR390c	0.5
pyr-miR391	scaffold643.0	5'	242078	242174	AGGAGAGATGACGCCGACGG	20	mdm-MiR391	30
pyr-miR391-3p	scaffold643.0	3'	242078	242174	GACGGCGTCATCTCTCTTGC	20	mdm-MiR391	20
pyr-miR393c	scaffold551.0	5'	115505	115634	TCCAAAGGGATCGCATTGATCT	22	mdm-MiR393b	69
pyr-miR394	scaffold13.0	5'	189554	189796	TTGGCATTCTGTCCACCTCC	20	mdm-MiR394b	1119
pyr-miR394-3p	scaffold13.0	3'	189554	189796	AGGTGGGCATACTGCCAACAGT	22	mdm-MiR394b	2
pyr-miR395eb	scaffold83.0	3'	390619	390759	AAGTGTTTGGGGGAACTCC	19	mdm-MiR395h	1.5
pyr-miR395a	scaffold83.0	3'	377307	377399	ATTCTTTGAAGGATTGCACCGTCT	24	mdm-MiR395a	1.5
pyr-miR396g-5p	scaffold113.0	5'	498901	499068	TTCCACAGCTTTCTTGAACTG	21	mdm-MiR396b	22373.8
pyr-miR396g-3p	scaffold113.0	3'	498901	499068	GTTCAATAAAGCTGTGGGAAG	21	mdm-MiR396b	959
pyr-miR396a-5p	scaffold113.0	5'	505148	505252	TTCCACAGCTTTCTTGAACTT	21	mdm-MiR396d	1548.83
pyr-miR396a-3p	scaffold113.0	3'	505148	505252	CTCAAGAAAGCTGTGGGAGA	20	mdm-MiR396c	68
pyr-miR396e	scaffold160.1	5'	88576	88728	TTCCACGGCTTTCTTGAACTG	21	mdm-MiR396g	6002.33
pyr-miR396e-3p	scaffold160.1	3'	88576	88728	TTCAAGAAAGCCGTGAAAAA	20	mdm-MiR396f	6
pyr-miR397	scaffold1.0	5'	1833648	1833748	TTGAGTGCAGCGTTGATGAAA	21	mdm-MiR397a	2
pyr-miR397a	scaffold1039.0	5'	101584	101705	TTGAGTGCAGCGTTGATGAAA	21	mdm-MiR397b	2
pyr-miR397a-3p	scaffold1039.0	3'	101584	101705	AGGGCATCGAAACATTTCATCAAC	24	mdm-MiR397b	17
pyr-miR398	scaffold1049.0	3'	16088	16188	TGTGTTCTCAGGTCGCCCCTG	21	mdm-MiR398c	177
pyr-miR398b	scaffold456.0	3'	605	702	TGTGTTCTCAGGTCGCCCCTG	21	mdm-MiR398b	41
pyr-miR398a	scaffold456.0	5'	605	702	GGAGTGACCTGAGATCAC	18	mdm-MiR398b	5
pyr-miR398-5p	scaffold1049.0	5'	16088	16188	GGAGTGACCTGAGATCACATA	21	mdm-MiR398c	20
pyr-miR399	scaffold1.0	3'	3610318	3610432	TGCCAAAGGAGAATTGCCCTG	21	mdm-MiR399c	661.333
pyr-miR399c	scaffold24.0	3'	210216	210322	TGCCAAAGGAGAATTGCCCTG	21	mdm-MiR399b	661.333
pyr-miR399-5p	scaffold1.0	5'	3610318	3610432	GTGCAATTCTCCTTTGGCAGA	21	mdm-MiR399a	9.5
pyr-miR399c-5p	scaffold24.0	5'	210216	210322	GTGCAAATCTCCTTTGGCAGA	21	mdm-MiR399b	8.5
pyr-miR399d	scaffold1.0	3'	3623280	3623402	TGCCAAAGGAGATTTGCTCGG	21	mdm-MiR399g	58.5
pyr-miR399e	scaffold24.0	3'	203460	203582	TGCCAAAGGAGATTTGCTCGG	21	mdm-MiR399e	58.5
pyr-miR399d-5p	scaffold1.0	5'	3623280	3623402	GAGCAAAGTCTCCTCTGGCATG	22	mdm-MiR399g	73.5
pyr-miR399l	scaffold104.0	3'	838974	839110	TGCCAAAGGAGAGTTGCCCTA	21	mdm-MiR399d	223
pyr-miR399l-5p	scaffold104.0	5'	838974	839110	GGGCTTCTCTCCGATGGCAGG	21	mdm-MiR399d	93
pyr-miR399b	scaffold205.0	3'	141208	141327	TGCCAAAGGAGAGTTGCCC	19	mdm-MiR399j	55.6667
pyr-miR399ba	scaffold594.0	3'	182727	182840	TGCCAAAGGAGAGTTGCCC	19	mdm-MiR399i	55.6667
pyr-miR399b-5p	scaffold205.0	5'	141208	141327	GGGCTCCTCCCTCTTGGC	18	mdm-MiR399j	0.5
pyr-miR399ba-5p	scaffold594.0	5'	182727	182840	GGGCTCCTCCCTCTTGGC	18	mdm-MiR399i	0.5
pyr-miR399e-5p	scaffold24.0	5'	203460	203582	GGGCAAAGTCTCCTCTGGCATG	22	mdm-MiR399e	44.5
pyr-miR403a	scaffold221.0	3'	489315	489429	TTAGATTCACGCACAAACTCG	21	mdm-MiR403b	1516
pyr-miR403a-5p	scaffold221.0	5'	489315	489429	AGTTTGTGCGTGAATCGAACC	21	mdm-MiR403a	8
pyr-miR408d	scaffold105.0	3'	301878	302031	ATGCACTGCCTCTTCCCTGGC	21	mdm-MiR408a	139
pyr-miR408c	scaffold105.0	5'	301878	302031	ACAGGGAAGAGGTAGAGCATG	21	mdm-MiR408b	85
pyr-miR447a	scaffold1160.0	5'	55815	55912	ACTCTCCCTCAAGGGCTTCGAC	22	mdm-MiR447	555.5
pyr-miR477b	scaffold21.0	5'	451753	451857	ACTCTCCCTCAAGTGCTTCTC	21	mdm-MiR477	310.5
pyr-miR482b	scaffold48.0	3'	686781	686883	TCTTTCCTATCCCTCCCATTCC	22	mdm-MiR482b	7290.5
pyr-miR482c	scaffold48.0	3'	691756	691896	TCTTTCCTAACCCTCCCATTCC	22	mdm-MiR482c	6911.5
pyr-miR482d	scaffold48.0	5'	691756	691896	AGTGGAAGGGTAGGAAAGAAG	21	mdm-MiR482c	1043.5
pyr-miR482da	scaffold48.0	5'	686781	686883	AATGGAAGGGTAGGAAAGAAG	21	mdm-MiR482b	3040.5
pyr-miR535b	scaffold69.0	5'	632337	632429	TGACAACGAGAGAGAGCACGC	21	mdm-MiR535a	402
pyr-miR535d	scaffold651.0	5'	47826	47920	TGACGACGAGAGAGAGCACGC	21	mdm-MiR535d	711
pyr-miR535b-3p	scaffold69.0	3'	632337	632429	CGTGCTCTCTCTTGTTGTCAT	21	mdm-MiR535a	5.33333
pyr-miR535d-3p	scaffold651.0	3'	47826	47920	CGTGCTCTCTCTTGTTGTCAT	21	mdm-MiR535d	3.33333
pyr-miR535c	scaffold69.0	5'	645721	645803	TGACAAGGAGAGAGAGCACACTT	23	mdm-MiR535c	2
pyr-miR535c-3p	scaffold69.0	3'	645721	645803	GTGCTCTCTCTTGTTGTC	18	mdm-MiR535c	1
pyr-miR7120a	scaffold64.0	5'	622941	623118	TTGTTATATTGTCAGATTGTC	21	mdm-MiR7120a	463
pyr-miR7120a-3p	scaffold64.0	3'	622941	623118	CAGTCTGACAATATAACGTGC	21	mdm-MiR7120a	551
pyr-miR7121c	scaffold113.0	5'	450627	450762	TCCTCTTGGTGATCGCCCTGT	21	mdm-MiR7121a	1172.5
pyr-miR7121a	scaffold113.0	3'	437611	437871	TATGGACAGGGTGATTACCAA	21	mdm-MiR7121c	32
pyr-miR7121ca	scaffold113.0	5'	437651	437763	TCCTCTTGGTGATCGCCCTGC	21	mdm-MiR7121d	1636.5
pyr-miR7121ca-3p	scaffold113.0	3'	437651	437763	AGGGTGGTTACCAATGGGATG	21	mdm-MiR7121d	395
pyr-miR7123a	scaffold382.0	5'	95683	95858	AAGGGCGGGATGTGTAAAAGG	21	mdm-MiR7123a	1
pyr-miR7124a	scaffold103.0	5'	807721	807918	CACCAATATCAACTTTATTTG	21	mdm-MiR7124a	102
pyr-miR7124b	scaffold103.0	3'	807721	807918	AATAAAGTTGATATTGGTGTG	21	mdm-MiR7124b	157
pyr-miR7125	scaffold32.0	3'	1185140	1185246	CGAACTTATTGCAACTAGCTT	21	mdm-MiR7125	132
pyr-miR7126a	scaffold16.0	3'	214362	214512	TTGCGTTCCACTGATTCTTTCG	22	mdm-MiR7126	607
pyr-miR7126b	scaffold16.0	5'	214362	214512	AAAGTATCACGGAGCGCAAAG	21	mdm-MiR7126	11
pyr-miR827b	scaffold718.0	3'	193494	193674	TTAGATGACCATCAACGAACA	21	mdm-MiR827	832
pyr-miR827a	scaffold718.0	5'	193494	193674	TTTGTTGTTGGTCACCTAGTT	21	mdm-MiR827	3
Less conserved miRNAs
pyr-miR156ba	scaffold3.0	5'	2868054	2868314	TGACAGAAGAGAGTGAGCACC	21	cme-MiR156d	21
pyr-miR156ab	scaffold355.0	3'	315687	315947	ACTCTCTCTTCTTCTGTCATC	21	vvi-MiR156a	36
pyr-miR156k	scaffold64.0	5'	400385	400646	TTGACAGAAGAGAGTGAGCACC	22	cme-MiR156d	16.5
pyr-miR156l	scaffold64.0	5'	439117	439378	TTGACAGAAGAGAGTGAGCACC	22	bna-MiR156e	22.5
pyr-miR160a-3p	scaffold330.0	3'	65804	65893	GCGTATGAGGAGCCATGCATA	21	gma-MiR160b	91
pyr-miR164ab	scaffold452.0	5'	182585	182845	CTGGAGAAGCAGGGCACGTGC	21	bna-MiR164b	5
pyr-miR164h-5p	scaffold1138.0	5'	32323	32584	TGGAGAAGCAGGGCACGTGCAC	22	ath-MiR164c	122
pyr-miR164ab-3p	scaffold452.0	3'	182585	182845	CATGTGCTCTAGCTCTCCATC	21	mtr-MiR164d	6
pyr-miR166bc	scaffold184.0	3'	71693	71954	TCGGACCAGGCTTCATTCCCCA	22	crt-MiR166b	90.5
pyr-miR166k	scaffold40.0	3'	728411	728671	TCGGACCAGGCTTCATCCCCC	21	crt-MiR166b	486.5
pyr-miR166k-5p	scaffold40.0	5'	728411	728671	GAGGGGAATGTTGTCTGATT	20	csi-MiR166c	6
pyr-miR166ba	scaffold87.0	3'	851508	851766	TTGGACCAGGCTTCATTCT	19	cme-MiR166i	224
pyr-miR167e	scaffold198.0	5'	216220	216481	TGAAGCTGCCAGCATGATCTGG	22	csi-MiR167c	376
pyr-miR168	scaffold494.0	3'	207327	207587	CGGATCCCGCCTTGCATCAAC	21	ccl-MiR168	6956.5
pyr-miR168b	scaffold427.0	5'	352604	352864	TCGCTTGGTGCAGGTCGGGAC	21	ccl-MiR168	4
pyr-miR168c	scaffold427.0	3'	352604	352864	ACGGATCCCGCCTTGCATCAA	21	zma-MiR168b	192.5
pyr-miR169g-3p	scaffold172.0	3'	15968	16227	GCAAGTTGTCCTTCGGCT	18	aly-MiR169b	10
pyr-miR169g	scaffold172.0	5'	15968	16227	TAGCCAGGGATGACTTGCCT	20	tcc-MiR169g	390
pyr-miR169a	scaffold44.2	5'	437586	437845	TAGCCAGGGATGACTTGCCT	20	tcc-MiR169g	390
pyr-miR169d	scaffold980.0	5'	38966	39225	TGAGCCAAGGATGACTTGCC	20	vvi-MiR169o	14
pyr-miR171g	scaffold20.0	3'	659956	660216	CGAGCCGAACCAATATCACTC	21	vvi-MiR171g	923
pyr-miR2911a	scaffold518.0	5'	278332	278463	CGGCGGACTGCTCGAGCTGC	20	peu-MiR2911	25477
pyr-miR2911b	scaffold518.0	3'	278332	278463	GAGCGGGTCGCCGCGTGCCGGCC	23	peu-MiR2911	2726
pyr-miR319-5p	scaffold389.0	5'	78095	78287	GAGCTTTCTTCAGTCCACT	19	ptc-MiR319a	11.5
pyr-miR319e	scaffold2.0	5'	2241811	2241998	AGCTGCCGACTCATTCACTCA	21	vvi-MiR319f	23
pyr-miR393	scaffold16.0	5'	841963	842224	TCCAAAGGGATCGCATTGATCC	22	csi-MiR393	14.5
pyr-miR393a	scaffold18.0	5'	924077	924338	TCCAAAGGGATCGCATTGATCC	22	csi-MiR393	14.5
pyr-miR393a-3p	scaffold16.0	3'	841963	842224	ATCATGCTATCCCTTTGGATT	21	aly-MiR393a	8.5
pyr-miR393b-3p	scaffold18.0	3'	924077	924338	ATCATGCTATCCCTTTGGATT	21	aly-MiR393a	8.5
pyr-miR396c-5p	scaffold160.1	5'	88559	88820	TTCCACAGCTTTCTTGAACTGT	22	csi-MiR396a	4
pyr-miR396c-3p	scaffold160.1	3'	88559	88820	TTCAAGAAAGCCGTGAAAAAT	21	ptc-MiR396f	2
pyr-miR396ba	scaffold46.0	5'	496389	496648	TTCCACGGCTTTCTTGAACC	20	tcc-MiR396d	71.5
pyr-miR477a-3p	scaffold1160.0	5'	55940	56200	TCTCTCCCTCAAGTGCTTCTC	21	csi-MiR477b	10

## Sheet: Table S8
Table S8 Detailed list of novel and candidate miRNAs found in ‘Meirensu’ pear
miRNA name	Sequence	Length	Contig	strand	start	end	hairpinLen	CG%	dG	MFEI	Raw reads
miRC1	ACAATGGATCCACTAAAACAG	21	scaffold489.0	-	159458	159718	115	33.8	-89.2	1.1	1866
miRC2	ACAATGGATCCACTAAAACAG	21	scaffold64.0	+	880002	880262	195	35	-101.3	1.2	1866
miRC3	CCCTTAGATGTTCTGGGCC	19	scaffold585.0	+	86454	86712	184	54.5	-66.7	0.7	1713
miRC4	CCCTTAGATGTTCTGGGCC	19	scaffold661.0	+	185793	186051	157	54.5	-65.1	0.7	1713
miRC5	ACCTAGCTCTGATACCATATA	21	scaffold33.0	-	1133842	1134102	83	33.3	-36.3	0.9	1131.5
miRC6	GTTGGGGGCGTGCGAGGGACT	21	scaffold59.0	+	337177	337437	101	49	-48.5	1	906
miRC7	GAAGACCTTGGGGAGAGTGGA	21	scaffold1160.0	-	55709	55969	98	50	-52.2	1	788.5
miRC8	GAAGACCTTGGGGAGAGTGGA	21	scaffold21.0	+	451864	452124	98	49	-55.3	1.1	788.5
miRC9	TTGGACCAGGCTTCATTCCCA	21	scaffold87.0	-	851506	851766	103	44	-49.5	1	750
miRC10	CCTTAGATGTTCTGGGCC	18	scaffold197.0	+	542679	542936	51	53	-59.1	0.7	674
miRC11	ACCTAGCTCTGATACCATAAT	21	scaffold3.0	+	773820	774080	83	34.3	-35.3	1	350.5
miRC12	ATACGTGTCAGACTGTGATTTGCA	24	scaffold1642.0	+	9485	9748	87	30.4	-48.5	1	341
miRC13	CGATGCACGATGAATGACTAAGAT	24	scaffold12.0	+	1625915	1626178	139	32.4	-52.9	1.1	305
miRC14	TAAATTCTGATAAGCTTGGTA	21	scaffold619.0	-	17089	17349	55	36.1	-23.4	1.1	300
miRC15	GAGAACAACTTACATGACACGAGT	24	scaffold24.0	+	1404567	1404830	63	33.6	-26	0.7	262
miRC16	TGTTGGAAGCCTGAGGGAACT	21	scaffold851.0	-	10348	10608	181	43.3	-70.7	0.9	245.5
miRC17	AGAAGTCCACTGAACCTTATCATTT	25	scaffold38.0	+	1013664	1013921	111	58.3	-60.6	0.9	203
miRC18	CGGAACACAAGGTGGTACATCATG	24	scaffold35.0	-	1050640	1050903	159	31.5	-61.6	1.2	184
miRC19	AACCGTGACCACACAAACAGAATG	24	scaffold824.0	+	30873	31136	152	36.5	-70.4	1.2	156
miRC20	AACCGTGACCACACAAAACAGGAG	24	scaffold155.0	+	586740	587003	157	40.3	-100.1	1.3	128
miRC21	AACGGCACGGATTCCCTGATTTGG	24	scaffold121.0	+	247098	247361	165	40.8	-94.8	1.3	125

## Sheet: Table S9
Table S9 Targets of pear miRNAs (or miRNA families; detailed list)
MiRNA name	Target	Alignment Score	Alignment Range	Cleavage Site	Category	P-value	Raw reads	Rep_Norm_reads
pyr-miR1511a-3p	Pbr042727.1	3.5	405-424	416	4	0.141028	1	1
pyr-miR156ba	Pbr029987.1	1	1075-1095	1086	1	0.0030275	3	1.5
pyr-miR156ba	Pbr019232.1	2	832-852	843	4	0.876346	1	0.5
pyr-miR156a	Pbr019232.1	1	833-853	844	0	0.0114567	9	4.5
pyr-miR156a	Pbr020183.1	2	1178-1198	1189	0	0.0193112	12	6
pyr-miR156a	Pbr038099.1	4	779-799	790	0	0.0405201	6	1.5
pyr-miR156a	Pbr037448.1	2	995-1015	1006	2	0.795753	2	1
pyr-miR156ab	Pbr026879.1	3	814-833	824	2	0.997677	2	2
pyr-miR156ab	Pbr009747.1	4	1128-1147	1138	4	1	1	0.5
pyr-miR156ab	Pbr036831.2	4	895-914	905	4	1	1	0.5
pyr-miR156ab	Pbr034131.1	4	423-442	433	2	1	4	1
pyr-miR156ab	Pbr015558.1	4	658-677	668	2	1	3	3
pyr-miR156ab	Pbr010278.1	4	1101-1120	1111	2	1	11	11
pyr-miR156bc	Pbr019232.1	2	833-853	844	0	0.00647896	9	4.5
pyr-miR156bc	Pbr038099.1	1	779-799	790	0	0.0152463	6	1.5
pyr-miR156bc	Pbr020183.1	3	1178-1198	1189	0	0.0416533	12	6
pyr-miR156bc	Pbr037448.1	3	995-1015	1006	2	0.968748	2	1
pyr-miR156sd	Pbr029987.1	2	1077-1095	1086	1	0.00511808	3	1.5
pyr-miR156sd	Pbr031050.2	3.5	905-924	915	4	0.969695	1	1
pyr-miR156sd	Pbr019232.1	3	834-852	843	4	0.997486	1	0.5
pyr-miR156k	Pbr019232.1	2	832-853	844	0	0.00970268	9	4.5
pyr-miR156k	Pbr020183.1	3	1177-1198	1189	0	0.015828	12	6
pyr-miR156k	Pbr037448.1	3	994-1015	1006	2	0.727365	2	1
pyr-miR156sa-3p	Pbr022264.1	4	884-905	896	4	0.822577	1	0.5
pyr-miR156bd	Pbr019232.1	3	832-853	844	0	0.0053041	9	4.5
pyr-miR156bd	Pbr038099.1	2	778-799	790	0	0.0129159	6	1.5
pyr-miR156bd	Pbr020183.1	4	1177-1198	1189	0	0.0345484	12	6
pyr-miR156bd	Pbr037448.1	4	994-1015	1006	2	0.942959	2	1
pyr-miR156bd-3p	Pbr024173.1	2.5	175-193	184	2	0.965589	3	1
pyr-miR156bd-3p	Pbr014917.1	2.5	1747-1765	1756	2	0.965589	3	1
pyr-miR156bd-3p	Pbr014194.1	2.5	2300-2316	2307	2	0.965589	3	0.75
pyr-miR156bd-3p	Pbr011272.2	4	885-901	892	3	0.998574	2	0.666667
pyr-miR156bd-3p	Pbr001517.1	3.5	4408-4424	4415	4	0.999906	1	1
pyr-miR156bd-3p	Pbr040156.1	3.5	816-832	823	2	0.999992	7	2.33333
pyr-miR156bd-3p	Pbr018834.1	3.5	1624-1640	1631	2	0.999992	7	2.33333
pyr-miR156bd-3p	Pbr018608.1	4	740-757	748	4	1	1	0.5
pyr-miR156bd-3p	Pbr037814.1	4	691-708	699	4	1	1	0.5
pyr-miR156bd-3p	Pbr040795.1	4	742-759	750	4	1	1	0.2
pyr-miR156bd-3p	Pbr039576.1	4	96-112	103	2	1	6	3
pyr-miR156n-3p	Pbr027756.1	4	520-538	529	4	0.999009	1	0.5
pyr-miR156n-3p	Pbr036084.1	4	275-293	284	2	0.999843	3	0.75
pyr-miR156c	Pbr019232.1	0	833-853	844	0	0.00882452	9	4.5
pyr-miR156c	Pbr038099.1	3	779-799	790	0	0.015828	6	1.5
pyr-miR156c	Pbr020183.1	1	1178-1198	1189	0	0.0190214	12	6
pyr-miR156c	Pbr037448.1	1	995-1015	1006	2	0.790778	2	1
pyr-miR156c-3p	Pbr030728.1	3	675-694	685	3	0.178682	2	2
pyr-miR156c-3p	Pbr011272.2	3.5	882-901	892	3	0.244184	2	0.666667
pyr-miR156c-3p	Pbr010667.1	4	851-870	861	2	0.999959	2	1
pyr-miR156c-3p	Pbr026879.1	4	814-833	824	2	0.999959	2	2
pyr-miR159ca-3p	Pbr016803.1	3	255-275	266	2	0.661428	3	3
pyr-miR160f-5p	Pbr008352.1	0.5	1359-1379	1370	0	0.00412784	27	27
pyr-miR160f-5p	Pbr037271.1	1.5	1302-1322	1313	0	0.00706587	141	70.5
pyr-miR160f-5p	Pbr042396.1	3	1323-1343	1334	2	0.194751	5	2.5
pyr-miR160f-5p	Pbr039066.1	1	2118-2138	2129	2	0.465136	5	2.5
pyr-miR162	Pbr025895.1	3	3252-3274	3264	2	0.194751	15	15
pyr-miR162-3p	Pbr025895.1	2	3253-3274	3264	2	0.232593	15	15
pyr-miR164a	Pbr041034.1	2	626-646	637	0	0.00647896	133	66.5
pyr-miR164a	Pbr030137.1	2.5	644-664	655	0	0.0146642	84	21
pyr-miR164a	Pbr007284.1	2.5	884-904	895	0	0.0146642	84	21
pyr-miR164c	Pbr041034.1	2	626-646	637	0	0.00647896	133	66.5
pyr-miR164c	Pbr030137.1	2.5	644-664	655	0	0.0204695	84	21
pyr-miR164c	Pbr007284.1	2.5	884-904	895	0	0.0204695	84	21
pyr-miR164ac	Pbr041034.1	2	626-646	637	0	0.00647896	133	66.5
pyr-miR164ac	Pbr030137.1	2.5	644-664	655	0	0.0117487	84	21
pyr-miR164ac	Pbr007284.1	2.5	884-904	895	0	0.0117487	84	21
pyr-miR164ac	Pbr026317.1	4	100-119	110	2	0.780461	2	0.666667
pyr-miR164h-5p	Pbr041034.1	2	625-646	637	0	0.00647896	133	66.5
pyr-miR164h-5p	Pbr030137.1	3.5	643-664	655	0	0.0164094	84	21
pyr-miR164h-5p	Pbr007284.1	3.5	883-904	895	0	0.0164094	84	21
pyr-miR166e	Pbr008410.2	3	560-580	571	0	0.00794558	21	21
pyr-miR166e	Pbr008785.1	3	1168-1188	1179	0	0.00794558	23	7.58333
pyr-miR166e	Pbr019133.1	2.5	729-749	740	2	0.382046	23	7.58333
pyr-miR166e	Pbr037485.1	3	587-607	598	4	0.401342	1	0.25
pyr-miR166bc	Pbr008410.2	4	559-580	571	0	0.00618537	21	21
pyr-miR166bc	Pbr008785.1	4	1167-1188	1179	0	0.00618537	23	7.58333
pyr-miR166bc	Pbr019133.1	3.5	728-749	740	2	0.319599	23	7.58333
pyr-miR166bc	Pbr037485.1	4	586-607	598	4	0.329043	1	0.25
pyr-miR166k	Pbr008410.2	2.5	560-580	571	0	0.00882452	21	21
pyr-miR166k	Pbr008785.1	2.5	1168-1188	1179	0	0.00882452	23	7.58333
pyr-miR166k	Pbr019133.1	3.5	729-749	740	2	0.319599	23	7.58333
pyr-miR166k	Pbr037485.1	2.5	587-607	598	4	0.434516	1	0.25
pyr-miR166ba	Pbr008410.2	2.5	562-580	571	0	0.00882452	21	21
pyr-miR166ba	Pbr008785.1	2.5	1170-1188	1179	0	0.00882452	23	7.58333
pyr-miR166ba	Pbr037485.1	2.5	589-607	598	4	0.434516	1	0.25
pyr-miR166ba	Pbr019133.1	2	731-749	740	2	0.548063	23	7.58333
pyr-miR166ba	Pbr041420.1	4	1330-1348	1339	2	0.993617	5	5
pyr-miR168b	Pbr028304.1	1	506-526	517	2	0.465136	3	3
pyr-miR168a-5p	Pbr028303.1	4	389-409	400	2	0.155043	2	2
pyr-miR168a-6p	Pbr028304.1	0	506-526	517	2	0.514226	3	3
pyr-miR169g-3p	Pbr009490.1	3	760-778	769	2	0.727365	2	2
pyr-miR169g-3p	Pbr021728.1	4	614-631	622	3	0.840741	5	1.25
pyr-miR169g-3p	Pbr037930.1	4	905-922	913	4	0.999658	1	0.25
pyr-miR169g-3p	Pbr037931.1	4	969-987	978	4	0.999658	1	0.25
pyr-miR169g-3p	Pbr021727.1	4	650-667	658	2	0.999959	5	1.25
pyr-miR169g-3p	Pbr000053.1	4	1056-1074	1065	2	0.999959	2	0.5
pyr-miR168a-7p	Pbr040738.1	4	375-391	382	2	0.999959	11	5.5
pyr-miR169g-3p	Pbr012233.2	4	741-757	748	2	0.999959	2	2
pyr-miR169d	Pbr004907.1	4	1062-1081	1072	2	0.843259	2	0.333333
pyr-miR171a	Pbr035399.1	1	588-608	599	4	0.822577	1	0.5
pyr-miR171a	Pbr018479.1	1	907-927	918	2	0.888095	3	0.65
pyr-miR171a	Pbr005109.1	1	984-1004	995	2	0.888095	3	0.65
pyr-miR171a	Pbr034525.1	1	1884-1904	1895	2	0.888095	2	0.4
pyr-miR172f	Pbr015291.2	3	1565-1585	1576	1	0.0166529	3	3
pyr-miR172f	Pbr025174.1	3	1505-1525	1516	0	0.0210482	24	12
pyr-miR172f	Pbr014186.2	2	1319-1339	1330	4	0.341673	1	0.5
pyr-miR172f	Pbr033937.1	2	1742-1762	1753	4	0.341673	1	0.5
pyr-miR172ca-5p	Pbr037798.1	4	246-266	257	4	0.953084	1	0.5
pyr-miR172a-5p	Pbr014988.1	4	811-828	819	1	0.337299	15	5
pyr-miR172a-5p	Pbr018626.1	4	418-434	425	3	0.999555	2	0.666667
pyr-miR172a-5p	Pbr035741.2	3	1849-1865	1856	4	0.999902	1	1
pyr-miR172a-5p	Pbr040555.1	3	1459-1475	1466	4	0.999902	1	0.333333
pyr-miR172a-5p	Pbr006948.1	3	413-430	421	2	0.999992	5	1
pyr-miR172a-5p	Pbr003425.1	3	501-518	509	2	0.999992	5	1
pyr-miR172a-5p	Pbr036582.1	3	510-527	518	2	0.999992	5	1
pyr-miR172a-5p	Pbr001208.1	3.5	1545-1562	1553	2	0.999999	2	2
pyr-miR172a-5p	Pbr010674.2	3.5	1260-1277	1268	2	0.999999	2	2
pyr-miR172a-5p	Pbr021149.1	4	1086-1103	1094	4	1	1	1
pyr-miR172a-5p	Pbr014756.1	4	852-869	860	2	1	5	2.5
pyr-miR172a-5p	Pbr021552.1	4	882-899	890	2	1	20	10.6667
pyr-miR172a-5p	Pbr031078.1	4	1106-1123	1114	2	1	6	6
pyr-miR172a-5p	Pbr010840.2	4	885-902	893	2	1	14	4.66667
pyr-miR172	Pbr015291.2	2.5	1564-1585	1576	1	0.0161941	3	3
pyr-miR172	Pbr025174.1	2.5	1504-1525	1516	0	0.0204695	24	12
pyr-miR172	Pbr014186.2	1	1318-1339	1330	4	0.389858	1	0.5
pyr-miR172	Pbr033937.1	1	1741-1762	1753	4	0.389858	1	0.5
pyr-miR172	Pbr020400.1	4	3749-3770	3761	4	0.605887	1	0.5
pyr-miR172g	Pbr015291.2	2	1565-1585	1576	1	0.017799	3	3
pyr-miR172g	Pbr025174.1	2	1505-1525	1516	0	0.0224933	24	12
pyr-miR172g	Pbr014186.2	2.5	1319-1339	1330	4	0.434516	1	0.5
pyr-miR172g	Pbr033937.1	2.5	1742-1762	1753	4	0.434516	1	0.5
pyr-miR172e	Pbr014988.1	4	811-828	819	1	0.337299	15	5
pyr-miR172e	Pbr018626.1	4	418-434	425	3	0.999555	2	0.666667
pyr-miR172e	Pbr035741.2	3	1849-1865	1856	4	0.999902	1	1
pyr-miR172e	Pbr040555.1	3	1459-1475	1466	4	0.999902	1	0.333333
pyr-miR172e	Pbr006948.1	3	413-430	421	2	0.999992	5	1
pyr-miR172e	Pbr003425.1	3	501-518	509	2	0.999992	5	1
pyr-miR172e	Pbr036582.1	3	510-527	518	2	0.999992	5	1
pyr-miR172e	Pbr001208.1	3.5	1545-1562	1553	2	0.999999	2	2
pyr-miR172e	Pbr010674.2	3.5	1260-1277	1268	2	0.999999	2	2
pyr-miR172e	Pbr021149.1	4	1086-1103	1094	4	1	1	1
pyr-miR172e	Pbr014756.1	4	852-869	860	2	1	5	2.5
pyr-miR172e	Pbr021552.1	4	882-899	890	2	1	20	10.6667
pyr-miR172e	Pbr031078.1	4	1106-1123	1114	2	1	6	6
pyr-miR172e	Pbr010840.2	4	885-902	893	2	1	14	4.66667
pyr-miR172b	Pbr015291.2	1	1566-1586	1577	4	0.822577	1	1
pyr-miR172b-5p	Pbr014988.1	4	811-828	819	1	0.337299	15	5
pyr-miR172b-5p	Pbr018626.1	4	418-434	425	3	0.999555	2	0.666667
pyr-miR172b-5p	Pbr035741.2	3	1849-1865	1856	4	0.999902	1	1
pyr-miR172b-5p	Pbr040555.1	3	1459-1475	1466	4	0.999902	1	0.333333
pyr-miR172b-5p	Pbr006948.1	3	413-430	421	2	0.999992	5	1
pyr-miR172b-5p	Pbr003425.1	3	501-518	509	2	0.999992	5	1
pyr-miR172b-5p	Pbr036582.1	3	510-527	518	2	0.999992	5	1
pyr-miR172b-5p	Pbr001208.1	3.5	1545-1562	1553	2	0.999999	2	2
pyr-miR172b-5p	Pbr010674.2	3.5	1260-1277	1268	2	0.999999	2	2
pyr-miR172b-5p	Pbr021149.1	4	1086-1103	1094	4	1	1	1
pyr-miR172b-5p	Pbr014756.1	4	852-869	860	2	1	5	2.5
pyr-miR172b-5p	Pbr021552.1	4	882-899	890	2	1	20	10.6667
pyr-miR172b-5p	Pbr031078.1	4	1106-1123	1114	2	1	6	6
pyr-miR172b-5p	Pbr010840.2	4	885-902	893	2	1	14	4.66667
pyr-miR2911a	Pbr034275.2	4	477-495	487	3	0.141958	6	6
pyr-miR319	Pbr039609.1	3.5	2899-2918	2909	2	0.319599	10	10
pyr-miR319-5p	Pbr021136.1	3.5	751-769	760	4	0.973969	1	1
pyr-miR319-5p	Pbr014988.1	4	632-651	641	4	0.999658	1	0.333333
pyr-miR319-5p	Pbr010551.2	4	847-865	856	2	0.999959	7	2.33333
pyr-miR319-5p	Pbr040690.1	4	2480-2498	2489	2	0.999959	7	2.33333
pyr-miR319a-5p	Pbr021136.1	3.5	751-769	760	4	0.973969	1	1
pyr-miR319a-5p	Pbr014988.1	4	632-651	641	4	0.999658	1	0.333333
pyr-miR319a-5p	Pbr010551.2	4	847-865	856	2	0.999959	7	2.33333
pyr-miR319a-5p	Pbr040690.1	4	2480-2498	2489	2	0.999959	7	2.33333
pyr-miR319a-5p	Pbr039609.1	2.5	2899-2918	2909	2	0.213899	10	10
pyr-miR391	Pbr015038.1	4	1421-1440	1431	3	0.328382	4	2
pyr-miR391	Pbr011712.1	4	653-672	663	4	0.822577	1	1
pyr-miR393	Pbr022779.1	2	1512-1534	1525	0	0.00647896	69	69
pyr-miR393	Pbr021877.1	2	1582-1603	1594	0	0.00647896	796	796
pyr-miR393	Pbr026079.1	4	1640-1661	1652	2	0.396741	27	13.5
pyr-miR393c	Pbr021877.1	2.5	1582-1603	1594	0	0.0029502	796	796
pyr-miR393c	Pbr022779.1	1	1514-1534	1525	0	0.00383356	69	69
pyr-miR393c	Pbr026079.1	3	1640-1661	1652	2	0.351574	27	13.5
pyr-miR394	Pbr015160.2	1	1167-1186	1177	0	0.0114567	93	31
pyr-miR394	Pbr035650.1	1	1176-1195	1186	0	0.0114567	93	31
pyr-miR394	Pbr021343.1	4	1146-1165	1156	2	0.942959	3	1.5
pyr-miR395eb	Pbr024016.1	4	658-676	667	4	0.989139	1	1
pyr-miR395eb	Pbr003032.1	4	12-30	21	2	0.996746	4	2
pyr-miR395eb	Pbr014657.1	4	677-695	686	2	0.996746	4	2
pyr-miR396g-5p	Pbr006811.1	3	336-357	347	0	0.00794558	467	467
pyr-miR396g-5p	Pbr019785.1	4	726-747	737	1	0.0273736	2	2
pyr-miR396g-5p	Pbr029097.1	4	3118-3138	3129	0	0.0345484	19	9.5
pyr-miR396c-5p	Pbr006811.1	3.5	335-357	347	0	0.00941005	467	467
pyr-miR396c-5p	Pbr019785.1	3	725-747	737	1	0.0145865	2	2
pyr-miR396c-5p	Pbr029097.1	3	3117-3138	3129	0	0.0184416	19	9.5
pyr-miR396g-5p	Pbr006811.1	3.5	336-357	347	0	0.0164094	467	467
pyr-miR396g-5p	Pbr019785.1	3	726-747	737	1	0.024875	2	2
pyr-miR396g-5p	Pbr029097.1	3	3118-3138	3129	0	0.0314055	19	9.5
pyr-miR396a-5p	Pbr006811.1	3	336-357	347	0	0.00794558	467	467
pyr-miR396a-5p	Pbr019785.1	4	726-747	737	1	0.0273736	2	2
pyr-miR396a-5p	Pbr029097.1	4	3118-3138	3129	0	0.0345484	19	9.5
pyr-miR396a-5p	Pbr009044.1	4	402-422	413	2	0.942959	2	2
mdm-miR396c	Pbr019785.1	4	726-747	737	1	0.0524522	2	2
mdm-miR396c	Pbr006811.1	4	336-357	347	0	0.0659734	467	467
pyr-miR396a-3p	Pbr004710.1	4	152-172	163	2	0.987477	2	1
pyr-miR396e	Pbr019785.1	3	726-747	737	1	0.0166529	2	2
pyr-miR396e	Pbr029097.1	4	3118-3138	3129	0	0.0224933	19	9.5
pyr-miR398	Pbr035916.1	3	186-207	197	0	0.0053041	4	2
pyr-miR398b	Pbr035916.1	4	186-207	197	0	0.00823865	4	2
pyr-miR398a	Pbr011628.1	4	69-86	77	3	0.646931	2	2
pyr-miR398a	Pbr030211.1	4	888-908	899	2	0.286047	3	1.5
pyr-miR399c-5p	Pbr033430.1	4	715-736	726	2	0.867561	3	1.5
pyr-miR399b	Pbr038590.1	4	1369-1388	1379	4	0.953084	1	0.25
pyr-miR399ba-5p	Pbr010849.1	4	249-267	258	3	0.8591	9	5.66667
pyr-miR399b-5p	Pbr010849.1	4	249-267	258	3	0.854719	9	5.66667
pyr-miR408d	Pbr012024.1	3.5	568-588	579	4	0.262168	1	1
pyr-miR482b	Pbr014282.1	3.5	601-622	613	0	0.00471614	19	6.33333
pyr-miR482b	Pbr042778.1	2	285-306	297	0	0.00970268	2619	1309.5
pyr-miR482b	Pbr023986.1	3	352-373	364	0	0.0184416	41	8.2
pyr-miR482b	Pbr033274.1	3	796-817	808	0	0.0184416	41	8.2
pyr-miR482b	Pbr033273.1	3	799-820	811	0	0.0184416	41	8.2
pyr-miR482b	Pbr023985.1	3	799-820	811	0	0.0184416	41	8.2
pyr-miR482b	Pbr022418.1	4	588-609	600	0	0.0285395	335	83.75
pyr-miR482b	Pbr004600.1	4	1183-1204	1195	0	0.0285395	284	94.6667
pyr-miR482b	Pbr004599.1	4	697-718	709	0	0.0285395	284	94.6667
pyr-miR482b	Pbr036551.1	4	601-622	613	0	0.0285395	20	6.83333
pyr-miR482b	Pbr001153.1	4	604-625	616	2	0.905445	2	2
pyr-miR482b	Pbr014281.1	4	595-616	607	2	0.905445	22	8.83333
pyr-miR482d	Pbr028579.1	3.5	568-589	580	0	0.00471614	402	205.5
pyr-miR482d	Pbr042778.1	3	285-306	297	0	0.0105801	2619	1309.5
pyr-miR535b-3p	Pbr039740.1	4	1453-1473	1464	3	0.575724	6	2
pyr-miR535c-3p	Pbr039740.1	3	1455-1472	1463	2	0.940146	7	2.33333
pyr-miR535c-3p	Pbr022707.1	4	669-686	677	3	0.991577	4	4
pyr-miR535c-3p	Pbr000148.1	3.5	664-680	672	4	0.999956	1	1
pyr-miR535c-3p	Pbr024082.2	3.5	486-504	495	2	0.999997	61	61
pyr-miR535c-3p	Pbr003166.1	4	199-216	207	2	1	2	2
pyr-miR535d	Pbr015829.1	4	48-68	59	3	0.141958	4	2
pyr-miR535d-3p	Pbr039740.1	4	1453-1473	1464	3	0.575724	6	2
pyr-miR7124a	Pbr016367.1	3	476-496	487	2	0.477855	6	1.5
pyr-miR827b	Pbr021774.1	0	329-349	340	0	0.00442204	10	10
miRC10	Pbr001375.1	4	1044-1061	1052	2	0.999692	2	0.666667
miRC10	Pbr002864.1	4	1044-1061	1052	2	0.999692	2	0.666667
miRC9	Pbr008410.2	4	560-580	571	0	0.0102877	21	21
miRC9	Pbr008785.1	4	1168-1188	1179	0	0.0102877	23	7.58333
miRC9	Pbr037485.1	3	587-607	598	4	0.401342	1	0.25
miRC9	Pbr019133.1	3.5	729-749	740	2	0.740177	23	7.58333

## Sheet: Table S10
Table S10 GO annotation of target genes
MiRNA name	Target	Maped name	ID	Function
pyr-miR1511a-3p	Pbr042727.1	isoamylase chloroplastic-like	GO:0010368	chloroplast isoamylase complex
pyr-miR156ba	Pbr019232.1	squamosa promoter-binding-like protein 9-like	GO:0005634	nucleus
pyr-miR156a/g/s/sa	Pbr020183.1	squamosa promoter-binding-like protein 6-like	GO:0003677	DNA binding
pyr-miR156a/g/s/sa	Pbr038099.1	squamosa promoter-binding-like protein 13a-like	GO:0003677	DNA binding
pyr-miR156a/g/s/sa	Pbr037448.1	squamosa promoter-binding-like protein 13a-like	GO:0005634	nucleus
pyr-miR156ab	Pbr026879.1	nucleotide binding	GO:0005515	protein binding
pyr-miR156ab	Pbr009747.1	hyaluronan mrna binding family isoform 1	GO:0005777	peroxisome
pyr-miR156sd	Pbr031050.2	chromatin-remodeling complex atpase chain-like	GO:0016049	cell growth
pyr-miR156sa-3p	Pbr022264.1	nad dependent epimerase	GO:0044237	cellular metabolic process
pyr-miR156bd-3p	Pbr024173.1	lipase class 3 family protein	GO:0004806	triglyceride lipase activity
pyr-miR156bd-3p	Pbr014917.1	lipase class 3 family protein	GO:0004806	triglyceride lipase activity
pyr-miR156bd-3p	Pbr014194.1	translation initiation factor eif-2b epsilon subunit	GO:0003743	translation initiation factor activity
pyr-miR156bd-3p	Pbr011272.2	protein thylakoid chloroplastic-like	GO:0010182	sugar mediated signaling pathway
pyr-miR156bd-3p	Pbr001517.1	pre-mrna-processing-splicing factor 8-like	GO:0030623	U5 snRNA binding
pyr-miR156bd-3p	Pbr018608.1	xyloglucan endotransglycosylase	GO:0016762	xyloglucan:xyloglucosyl transferase activity
pyr-miR156bd-3p	Pbr037814.1	xyloglucan endotransglycosylase	GO:0009733	response to auxin stimulus
pyr-miR156bd-3p	Pbr040795.1	nac domain-containing protein 78-like	GO:0009651	response to salt stress
pyr-miR156bd-3p	Pbr039576.1	40s ribosomal protein	GO:0005730	nucleolus
pyr-miR156n-3p	Pbr027756.1	receptor-like protein kinase at1g72540-like	GO:0031348	negative regulation of defense response
pyr-miR156n-3p	Pbr036084.1	dead-box atp-dependent rna helicase 7-like	GO:0005524	ATP binding
pyr-miR156c-3p	Pbr010667.1	clathrin assembly protein at2g25430-like	GO:0005545	1-phosphatidylinositol binding
pyr-miR159ca-3p	Pbr016803.1	pre-mrna cleavage complex 2 protein pcf11	GO:0046872	metal ion binding
pyr-miR160f-5p/i	Pbr008352.1	auxin response factor 18-like	GO:0048437	floral organ development
pyr-miR160f-5p/i	Pbr037271.1	NA	GO:0009725	response to hormone stimulus
pyr-miR160f-5p/i	Pbr042396.1	auxin response factor 18-like	GO:0048437	floral organ development
pyr-miR160f-5p/i	Pbr039066.1	auxin response factor 18-like	GO:0048437	floral organ development
pyr-miR164a	Pbr041034.1	nac domain protein	GO:0003677	DNA binding
pyr-miR164a	Pbr030137.1	nac domain ipr003441	GO:0003700	sequence-specific DNA binding transcription factor activity
pyr-miR164a	Pbr007284.1	nac domain ipr003441	GO:0003700	sequence-specific DNA binding transcription factor activity
pyr-miR166a/bd/e/f/i/j-3p	Pbr008410.2	homeobox-leucine zipper protein revoluta-like	GO:0003700	sequence-specific DNA binding transcription factor activity
pyr-miR166a/bd/e/f/i/j-3p	Pbr008785.1	homeobox-leucine zipper protein athb-8-like	GO:0010067	procambium histogenesis
pyr-miR166ba	Pbr041420.1	hiv tat-specific factor 1 homolog	GO:0003676	nucleic acid binding
pyr-miR168b	Pbr028304.1	protein argonaute 1	GO:0010267	production of ta-siRNAs involved in RNA interference
pyr-miR168a-5p	Pbr028303.1	protein argonaute 1-like	GO:0048830	adventitious root development
pyr-miR169g-3p	Pbr009490.1	eukaryotic translation initiation factor 3 subunit f-like	GO:0009846	pollen germination
pyr-miR169g-3p	Pbr037930.1	class i chitinase	GO:0006952	defense response
pyr-miR169g-3p	Pbr000053.1	mo25-like protein at5g47540-like	GO:0005886	plasma membrane
pyr-miR169g-3p	Pbr040738.1	probable glutathione s-transferase-like	GO:0005515	protein binding
pyr-miR169g-3p	Pbr012233.2	probable s-acyltransferase at3g18620-like	GO:0008270	zinc ion binding
pyr-miR169d	Pbr004907.1	nuclear transcription factor y subunit a-9-like	GO:0003677	DNA binding
pyr-miR171a	Pbr035399.1	gras family transcription factor	GO:0006355	regulation of transcription, DNA-dependent
pyr-miR171a	Pbr005109.1	scarecrow-like protein 6-like	GO:0006355	regulation of transcription, DNA-dependent
pyr-miR171a	Pbr034525.1	scarecrow-like protein 6-like	GO:0006355	regulation of transcription, DNA-dependent
pyr-miR172a/f	Pbr025174.1	floral homeotic protein apetala 2-like	GO:0048856	anatomical structure development
pyr-miR172a/f	Pbr014186.2	ethylene-responsive transcription factor rap2-7-like	GO:0006351	transcription, DNA-dependent
pyr-miR172a/f	Pbr033937.1	ethylene-responsive transcription factor rap2-7-like	GO:0003700	sequence-specific DNA binding transcription factor activity
pyr-miR172a-5p/b-5p/e	Pbr018626.1	40s ribosomal protein s27-2-like	GO:0001510	RNA methylation
pyr-miR172a-5p/b-5p/e	Pbr035741.2	malonyl- -acyl carrier protein mitochondrial-like	GO:0005515	protein binding
pyr-miR172a-5p/b-5p/e	Pbr040555.1	protein	GO:0009086	methionine biosynthetic process
pyr-miR172a-5p/b-5p/e	Pbr006948.1	dna-directed rna polymerases and iii kda polypeptide	GO:0005665	DNA-directed RNA polymerase II
pyr-miR172a-5p/b-5p/e	Pbr003425.1	dna-directed rna polymerases and iii kda polypeptide	GO:0003899	DNA-directed RNA polymerase activity
pyr-miR172a-5p/b-5p/e	Pbr036582.1	dna-directed rna polymerases and iii kda polypeptide	GO:0006351	transcription, DNA-dependent
pyr-miR172a-5p/b-5p/e	Pbr001208.1	fk506-binding protein	GO:0016853	isomerase activity
pyr-miR172a-5p/b-5p/e	Pbr010674.2	carboxylate clamp-tetratricopeptide repeat protein	GO:0009560	embryo sac egg cell differentiation
pyr-miR172a-5p/b-5p/e	Pbr021552.1	protein sgt1 homolog	GO:0005515	protein binding
pyr-miR2911a	Pbr034275.2	temperature-induced lipocalin	GO:0042538	hyperosmotic salinity response
pyr-miR319-5p/a-5p	Pbr010551.2	serine threonine-protein kinase rio1-like	GO:0005524	ATP binding
pyr-miR319-5p/a-5p	Pbr040690.1	wd and tetratricopeptide repeats protein 1-like	GO:0010413	glucuronoxylan metabolic process
pyr-miR391	Pbr011712.1	upf0136 membrane protein	GO:0016020	membrane
pyr-miR393	Pbr022779.1	transport inhibitor response 1	GO:0006511	ubiquitin-dependent protein catabolic process
pyr-miR393	Pbr021877.1	auxin signaling f-box 2	GO:0009086	methionine biosynthetic process
pyr-miR394	Pbr015160.2	f-box family protein	GO:0005515	protein binding
pyr-miR394	Pbr035650.1	f-box family protein	GO:0005515	protein binding
pyr-miR395eb	Pbr003032.1	atp sulfurylase chloroplastic-like	GO:0010155	regulation of proton transport
pyr-miR395eb	Pbr014657.1	atp sulfurylase chloroplastic-like	GO:0010155	regulation of proton transport
pyr-miR396g-5p	Pbr006811.1	growth-regulating factor 3-like	GO:0016818	hydrolase activity, acting on acid anhydrides
pyr-miR398	Pbr035916.1	copper transporter 6-like	GO:0005375	copper ion transmembrane transporter activity
pyr-miR398a	Pbr011628.1	ran-binding protein 1 homolog b-like	GO:0006406	mRNA export from nucleus
pyr-miR398a	Pbr030211.1	arm repeat superfamily protein	GO:0043161	proteasomal ubiquitin-dependent protein catabolic process
pyr-miR399c-5p	Pbr033430.1	transcription factor isoform 1	GO:0003700	sequence-specific DNA binding transcription factor activity
pyr-miR399b	Pbr038590.1	glucan endo- -beta-glucosidase 11-like	GO:0009505	plant-type cell wall
pyr-miR482b	Pbr033274.1	tir-nbs-lrr resistance protein	GO:0005515	protein binding
pyr-miR482b	Pbr033273.1	tir-nbs-lrr resistance protein	GO:0005515	protein binding
pyr-miR482b	Pbr023985.1	tir-nbs-lrr resistance protein	GO:0005515	protein binding
pyr-miR482b	Pbr022418.1	chaperone protein dnaj chloroplastic-like	GO:0006457	protein folding
pyr-miR482b	Pbr004600.1	disease resistance protein at4g27190-like	GO:0006952	defense response
pyr-miR482b	Pbr004599.1	disease resistance protein at4g27190-like	GO:0006952	defense response
pyr-miR482b	Pbr036551.1	disease resistance rpp13-like protein 1-like	GO:0006952	defense response
pyr-miR482b	Pbr001153.1	cc-nbs-lrr resistance protein	GO:0006952	defense response
pyr-miR535b-3p/d-3p	Pbr039740.1	aspartic proteinase	GO:0005829	cytosol
pyr-miR535c-3p	Pbr022707.1	60s ribosomal protein l19-2-like	GO:0005730	nucleolus
pyr-miR535b-3p/d-3p	Pbr000148.1	calcium-dependent protein kinase	GO:0004683	calmodulin-dependent protein kinase activity
pyr-miR535d	Pbr015829.1	cysteine proteinase rd19a-like	GO:0042742	defense response to bacterium
pyr-miR827b	Pbr021774.1	spx domain-containing membrane protein at4g22990-like	GO:0005774	vacuolar membrane
miRC10	Pbr001375.1	glutamate dehydrogenase 2	GO:0004353	glutamate dehydrogenase [NAD(P)+] activity
miRC9	Pbr008410.2	homeobox-leucine zipper protein revoluta-like	GO:0006355	regulation of transcription, DNA-dependent

[truncated: 2 more sheets: Table S11, Table S12]
